# Supplementary material for: ChroMo, an Application for Unsupervised Analysis of Chromosome Movements in Meiosis
Source: Cells. 2021 Aug 6;10(8):2013. doi: 10.3390/cells10082013 (PMC8392469; doi:10.3390/cells10082013)
Supplement: Supplementary file 1 [file cells-10-02013-s001.zip]

Archive with 5 entries (5 files):
- SuppFigure1.tiff
- SuppFigure2.tiff
- SuppFigure3.tiff
- SuppFigure4.tiff
- SuppFigure5.tiff
